# Supplementary material for: Identification of Blackberry (Rubus fruticosus) Volatiles as Drosophila suzukii Attractants
Source: Insects. 2021 May 6;12(5):417. doi: 10.3390/insects12050417 (PMC8148594; doi:10.3390/insects12050417)
Supplement: Supplementary file 1 [file insects-12-00417-s001.zip]

Archive with 1 entries (1 files):
- insects-1183461-supplementary.pdf
